# Supplementary material for: Activation of GCN2/ATF4 signals in amygdalar PKC-δ neurons promotes WAT browning under leucine deprivation
Source: Nat Commun. 2020 Jun 5;11:2847. doi: 10.1038/s41467-020-16662-2 (PMC7275074; doi:10.1038/s41467-020-16662-2)
Supplement: Supplementary file 4 — Source Data [file 41467_2020_16662_MOESM4_ESM.xls]

## Sheet: figure 1
	Figure 1a	Daily food intake (g)			Figure 1b	FAT Mass (g)			Figure 1c	sWAT weight (g)			Figure 1d							Figure 1e	sWAT cell size (%)			Figure 1f	mRNA expression of browning markers						Figure 1g						Figure 1h							Figure 1h	UCP1 WESTERN	arbitrary units
			Daily food intake (g)				FAT				sWAT										cell size				ucp1	pgc1	cidea	dio	prdm																ucp1 arbitrary units
		con	2.83333			con	2.32			con	0.4391									con	86.4712			con	10.1159	48.4215	61.2626	61.0806	91.9966															Con	5.14137
			2.93333				2.29				0.4512										115.295				183.8	78.9668	71.3339	154.758	86.3046																47.3854
			2.96667				2.87				0.47										82.5993				115.633	91.4202	129.923	135.811	56.8858																86.974
			2.3				2.5				0.4128										102.484				97.0196	109.636	174.519	92.5454	118.887																128.879
			2.83333				2.61				0.3854										81.3846				55.8113	115.01	87.058	113.884	150.371																111.654
							1.88				0.3945										131.766				137.62	156.546	75.9031	41.9206	95.5551																219.966
		(-) L	2.26667			(-) L	1.69			(-) L	0.3148									(-) L	92.2359			(-) L	809.953	139.16	143.989	111.189	340.582															(-) L	477.23
			2.06667				1.6				0.3299										71.8721				1361.37	160.354	157.29	355.402	215.814																218.392
			2.36667				1.74				0.3082										48.1231				904.207	118.679	162.686	314.357	166.656																390.432
			2.46667				2				0.2351										45.3619				524.136	128.644	364.596	108.902	169.052																362.539
			1.9				1.98				0.2312										53.7297				1557.57	121.18	307.775	177.674	139.701																168.899
							1.19				0.2233										68.3229				566.447	166.622	103.798	169.207	127.016																281.19

## Sheet: figure 2
	Figure 2a											Figure 2a	c-Fos/tdTomato co-localized cell numbers		Figure 2b	Food intake (g)		Figure 2c	FAT Mass (g)		Figure 2d	sWAT weight (g)		Figure 2e										Figure 2f	Cell size		Figure 2g	mRNA expression of browning markers						Figure 2h
																Food intake (g)			FAT Mass (g)			sWAT weight (g)													Cell size (%)			Ucp1	Pgc1α	Cidea	Dio2	Prdm16
												Con	12		PKC δ – HM4DI Con	3.03333		PKC δ- HM4Di Con	3.28		PKC δ- HM4Di Con	0.4246												PKC δ- HM4Di Con	117.911		PKC δ- HM4Di Con	130.101	152.288	109.352	157.434	136.197
													19			3.36667			3.66			0.5204													100.35			240.156	118.56	267.874	124.214	54.1267
													26			2.46667			2.51			0.2934													98.2589			163.527	52.4412	151.512	105.111	130.073
													13			2.9			2.67			0.4817													81.3177			32.5569	101.265	18.2136	33.2566	97.0147
													16			3.46667			3.15			0.5288													109.684			24.3015	88.6548	32.84	125.344	109.402
													23			2.9			2.36			0.3052													92.4789			9.35729	86.791	20.2092	54.6408	73.1857
												(-) L	26		PKC δ – HM4DI (-) L	2.33333		PKC δ- HM4Di (-) L	2.02		PKC δ- HM4Di (-) L	0.3244												PKC δ- HM4Di (-) L	64.6086		PKC δ- HM4Di (-) L	1487.53	202.422	408.954	130.995	429.096
													35			2.3			3			0.2732													73.6942			1625.99	155.302	1928.64	446.67	281.482
													49			2.46667			2.6			0.3975													37.7314			1308.24	183.396	1564.43	808.91	692.838
													22			2.4			1.7			0.1683													41.0124			2178.4	216.034	1221.82	508.041	502.962
													38			2.3			2.21			0.2333													34.177			265.798	222.844	1851.14	35.3409	70.6361
													47			2.4			2.31			0.3922													46.6973			775.213	354.961	647.057	367.878	649.696
															PKC δ + HM4DI Con	3.06667		PKC δ+ HM4Di Con	4.53		PKC δ+ HM4Di Con	0.5499												PKC δ+ HM4Di Con	77.3185		PKC δ+ HM4Di Con	22.2693	112.076	46.7728	24.7067	452.756
																3.4			4.33			0.5985													81.3177			105.028	164.694	31.5908	101.313	381.663
																3.25			4.48			0.5259													79.9394			168.484	171.591	217.157	171.92	443.02
																3.36667			1.96			0.3944													73.6942			160.403	110.744	44.2853	88.5777	359.474
																3.63333			2.21			0.3222													73.6942			60.8129	111.274	99.7888	18.4295	119.327
																3.2			3.52			0.4903													72.5604			101.838	57.102	64.7779	50.3845	77.2436
																3.3			3.36			0.4602																	109.099	91.2248		124.484
															PKC δ + HM4DI (-) L	2.71667
																2.8		PKC δ+ HM4Di (-) L	2.84		PKC δ+ HM4Di (-) L	0.3764												PKC δ+ HM4Di (-) L	81.3177		PKC δ+ HM4Di (-) L	35.8969	188.802	39.6495	130.96	269.878
																2.93333			3.08			0.6514													96.2536			176.759	205.543	49.0633	158.19	311.504
																2.73333			4.08			0.736													69.3592			17.3781	142.304	13.7017	60.6543	442.242
																3.16667			3.4			0.4292													79.9394			126.649	94.6246	102.56	31.4154	642.379
																3			3.63			0.427													98.2589			323.487	180.624	198.77	101.041	341.104
																2.81333			2.83			0.2541													87.3412			112.725	122.043	109.453	77.6112	623.97
																			3.73			0.4564																				611.279

## Sheet: figure 3
	Figure 3a										Figure 3a	p-GCN2 and p-EIF2a WESTERN			Figure 3b	Food intake (g)		Figure 3c	FAT Mass (g)		Figure 3d	sWAT weight (g)		Figure 3e								Figure 3f	Cell size (%)		Figure 3g	mRNA expression of browning markers						Figure 3h
												p-gcn2	p-eif2a			Food intake (g)			FAT Mass (g)			sWAT weight (g)											Cell size (%)			ucp1	pgc1	cidea	dio2	prdm
											con	36.814	93.387		G+/+ Con	3.44667		GCN2+/+ Con	1.75		GCN2+/+ Con	0.2885										GCN2+/+ Con	85.8085		GCN2+/+ Con	186.03	119.064	138.846	95.1714	76.7899
												129.725	84.3541			2.65			1.75			0.3507											124.627			149.694	115.423	74.8314	155.218	106.894
												39.0839	111.05			3.5			3.15			0.712											88.7172			74.6843	111.875	118.335	109.672	87.7855
												119.746	104.868			3.43333			1.41			0.36											84.4245			8.65811	75.4549	72.8431	99.2834	86.3529
												174.63	106.342			3.06667			1.32			0.3235											113.79			81.4838	83.5329	85.6601	41.6293	114.258
																3.28333			2.1			0.4531											102.634			99.4501	94.6503	109.485	99.0251	127.92
											(-) L	244.825	171.617		G+/+ (-) L	2.13333		GCN2+/+ (-) L	0.85		GCN2+/+ (-) L	0.2228										GCN2+/+ (-) L	47.156		GCN2+/+ (-) L	362.155	215.508	166.344	177.277	180.374
												166.498	182.952			1.96667			1			0.1741											44.3586			219.744	238.948	232.469	225.386	168.875
												258.048	128.334			2.76667			1.7			0.306											45.9151			580.96	278.616	271.598	147.775	164.303
												266.708	146.392			2.36667			0.88			0.2506											73.7228			392.113	276.051	98.9297	144.389	181.593
												298.516	131.831			2.36667			0.77			0.1942											45.5158			275.44	212.317	294.398	250.147	156.733
																2.4			1.28			0.2177											45.9151			409.203	400.441	460.69	321.975	380.578
															GCN2 KO Con	3.48333		GCN2 KO Con	3.02		GCN2 KO Con	0.5082										GCN2 KO Con	106.823		GCN2 KO Con	109.656	189.446	265.49	65.3026	152.499
																3.1			1.88			0.2686											85.8085			42.4871	103.71	102.31	111.516	41.4831
																2.93333			1.02			0.3259											81.7862			147.024	108.29	190.882	157.979	83.9652
																3.26667			1.1			0.2955											113.79			187.343	98.0403	71.9907	153.216	131.788
																3.1			1.48			0.3398											85.8085			150.288	147.351	14.6963	153.665	147.393
																3.44667			3.59			0.6975											93.47			112.56	148.004	154.328	82.7577	193.002
															GCN2 KO (-) L	2.9		GCN2 KO (-) L	2.83		GCN2 KO (-) L	0.5044										GCN2 KO (-) L	124.627		GCN2 KO (-) L	101.501	140.297	129.333	153.364	70.3982
																2.63333			2.26			0.3874											113.79			130.414	148.434	138.227	119.978	133.14
																2.7			1.37			0.2497											76.9753			152.703	204.994	171.963	113.966	176.526
																3.16667			2.06			0.4113											63.0641			167.006	125.902	99.5187	37.6314	129.922
																2.73333			0.94			0.2106											81.7862			34.4583	73.8517	124.322	31.6678	61.2339
																2.46667			1.45			0.2626											88.7172			262.912	116.785	80.851	216.469	162.811
																2.95333			2.1			0.6225														129.984	185.089	113.901	208.184	217.857
[truncated: 4 more columns]

## Sheet: figure 4
	Figure 4a									Figure 4a	p-GCN2/tdTomato co-localized cell numbers		Figure 4b	Food intake (g)		Figure 4c	FAT Mass (g)		Figure 4d	sWAT weight (g)		Figure 4e									Figure 4f	Cell size		Figure 4g	mRNA expression of browning markers						Figure 4h								Figure 4i
														Food intake (g)			FAT Mass (g)			sWAT weight (g)												Cell size (%)			Ucp1	Pgc1α	Cidea	Dio2	Prdm16
										Con	2		PKC δ – shGCN2 Con	2.86667		PKC δ- shGCN2 Con	1.28		PKC δ- shGCN2 Con	0.329											PKC δ- shGCN2 Con	81.9162		PKC δ- shGCN2 Con	86.5511	68.2804	68.7296	94.5252	81.5744
											5			2.93333			1.15			0.2818												118.148			116.352	165.96	113.618	210.444	100.819
											4			3.63333			1.34			0.34157												99.0922			73.2942	113.07	138.94	78.0102	156.302
											6			2.5			1.39			0.2693												100.717			56.8548	48.7142	106.321	86.1533	51.6612
											4			2.53333			1.26			0.4035												95.9956			229.446	109.915	65.7406	97.4379	116.97
											3			2.53333			1.48			0.4172												104.131			37.5019	94.0601	106.651	33.4297	92.6738
										(-) L	14		PKC δ – shGCN2 (-) L	1.76667		PKC δ- shGCN2 (-) L	0.62		PKC δ- shGCN2 (-) L	0.262											PKC δ- shGCN2 (-) L	36.1395		PKC δ- shGCN2 (-) L	2394.42	170.26	192.359	110.501	262.619
											10			2.13333			0.78			0.2114												39.3828			1522.89	418.275	257.89	370.524	373.914
											18			1.9			0.68			0.1846												53.8923			2041.2	155.836	177.385	163.445	311.802
											7			1.83333			0.23			0.2103												62.691			3225.72	242.505	309.716	199.121	579.887
											20			1.93333			1.02			0.2385												76.7965			1422.58	377.322	393.897	595.362	300.23
											17			1.96667			0.85			0.218												67.5134			4996.94	207.693	257.662	389.209	230.577
													PKC δ + shGCN2 Con	2.83333		PKC δ+ shGCN2 Con	1.22		PKC δ+ shGCN2 Con	0.2666											PKC δ+ shGCN2 Con	83.0232		PKC δ+ shGCN2 Con	41.0513	71.007	99.2663	51.5638	106.943
														2.9			1.63			0.4034												86.5312			40.7697	106.38	64.3199	19.8215	37.685
														3.26667			1.31			0.3143												97.5193			24.44	126.328	73.1738	76.2083	132.445
														3.03333			1.23			0.3092												180.698			115.829	136.565	104.978	108.124	315.272
														3			0.76			0.2448												166.046			115.906	100.752	50.3498	100.571	117.374
														2.63333			0.84			0.2688												111.704			304.85	55.4575	39.8103	63.5328	48.8258
													PKC δ + shGCN2 (-) L	2.46667		PKC δ+ shGCN2 (-) L	1.47		PKC δ+ shGCN2 (-) L	0.2983											PKC δ+ shGCN2 (-) L	99.0922		PKC δ+ shGCN2 (-) L	26.8262	121.414	60.131	41.639	91.0941
														2.2			1.23			0.2823												161.677			191.392	149.309	152.833	171.683	176.098
														2.36667			1.11			0.2173												146.279			156.09	146.282	107.645	141.299	248.022
														2.3			0.9			0.2311												136.527			83.5142	194.589	142.8	97.9729	87.8593
														2.3			1.22			0.3654												130.717			182.799	124.595	84.5703	70.5514	239.809
														2.4			0.87			0.2579												161.677			39.4703	160.423	50.7575	122.51	112.498

## Sheet: figure 5
		Fig 5a	Relative mRNA			Figure 5b	Food intake (g)		Figure 5c	FAT Mass (g)		Figure 5d	sWAT weight (g)		Figure 5e							Figure 5f	Cell size		Figure 5g	mRNA expression of browning markers						Figure 5h							Figure 5i										Figure 5i
			Atf4	Trb3			Food intake (g)			FAT Mass (g)			sWAT weight (g)										Cell size (%)			Ucp1	Pgc1α	Cidea	Dio2	Prdm16
		Con	103.596	119.204		– DN ATF4 Con	3.26667		– DN ATF4 Con	0.63		– DN ATF4 Con	0.2637									– DN ATF4 Con	78.9913		– DN ATF4 Con	67.4513	100.676	57.4139	132.545	27.4712																			– DN ATF4 Con
			77.0797	88.7811			3.06667			0.86			0.3457										141.825			115.38	99.5089	112.286	145.472	52.2384
			132.337	110.635			3.36667			1.93			0.363										105.768			128.35	112.035	81.1071	44.3222	177.879
			108.433	90.1083			3.63333			1.85			0.2276										73.4154			102.243	61.2228	108.63	75.0922	77.5512
			97.2036	107.099			3.2			1.07			0.287													113.724	129.593	136.893	90.5448	162.619
			81.3505	84.1724			2.9			1.25			0.3867													72.8519	96.9642	103.67	112.024	102.241
		(-) L	141.63	157.156		– DN ATF4 (-) L	2.36667		– DN ATF4 (-) L	0.24		– DN ATF4 (-) L	0.1047									– DN ATF4 (-) L	42.7419		– DN ATF4 (-) L	735.916	296.691	180.619	315.195	229.713																			– DN ATF4 (-) L
			129.859	148.875			2.4			0.68			0.1859										52.884			1442.92	195.994	165.633	807.073	271.73
			154.13	108.054			2.33333			0.57			0.1773										61.7853			1531.42	129.882	111.42	224.511	668.079
			173.242	258.144			2.4			0.84			0.2046										53.7958			813.303	234.352	187.38	269.927	426.815
			141.781	203.611			2.46667			0.84			0.2436													1029.68	157.428	200.241	389.255	637.964
			102.618	158.041			2.16667			0.8			0.1954													868.933	311.151	161.625	438.543	182.203
						+ DN ATF4 Con	3.16667		+ DN ATF4 Con	1.5		+ DN ATF4 Con	0.3564									+ DN ATF4 Con	132.773		+ DN ATF4 Con	64.6826	42.6459	40.7585	29.3809	99.6379																			+ DN ATF4 Con
							3.43333			1.21			0.4274										107.592			73.2073	56.7077	36.1354	29.293	154.203
							3.43333			1.68			0.3305										115.561			58.9255	79.3191	73.9494	39.8275	116.276
							3.33333			1.74			0.3879										104.005			56.8286	71.713	55.0928	52.0921	97.6847
							3.36667			1.59			0.3764													58.2858	44.2006	58.6798	34.7645	152.964
							3.36667			1.48			0.4216													58.2298	93.8798	52.5906	59.1369	81.2196
						+ DN ATF4 (-) L	2.4		+ DN ATF4 (-) L	0.98		+ DN ATF4 (-) L	0.2873									+ DN ATF4 (-) L	85.4837		+ DN ATF4 (-) L	27.8578	90.9829	60.6863	31.2131	113.088																			+ DN ATF4 (-) L
							2.93333			1.04			0.3796										97.5049			142.77	80.4115	84.8314	73.358	123.434
							2.56667			0.85			0.394										102.3			150.925	105.946	48.4109	190.27	121.672
							3.03333			0.98			0.3459										85.4837			151.18	118.791	109.333	143.254	180.189
							2.86667			1.08			0.2943													8.93831	82.0901	89.238	40.0794	118.722
							2.8			2.03			0.3049													34.4959	109.429	83.1661	39.1928	187.726
							3.23333
[truncated: 1 more columns]

## Sheet: figure 6
	Fig 6a	sWAT NE			Fig 6b									Figure 6b	TH WESTERN		Figure 6c	Relative Adrb3 mRNA		Figure 6d	FAT Mass (g)		Figure 6e	Adipose tissue weight (g)			Figure 6f												Figure 6g	Cell size (%)			Figure 6h	mRNA expression of browning markers
		sWAT NE (ng/mg protein)													TH arbitrary units			Relative Adrb3 mRNA			FAT Mass (g)			sWAT weight (g)	eWAT weight (g)															sWAT cell size	eWAT cell size			Ucp1	Pgc1α	Cidea	Dio2	Prdm16
	Con	0.199132												Con	30.6044		Con	96.1452		Sham Con	1.85		Sham Con	0.316	0.39														Sham Con	70.5228	105.267		Sham Con	188.596	120.838	237.122	53.3024	130.587
		0.227642													139.344			54.9293			1.12			0.2636	0.4052															83.0601	101.056			155.585	61.9651	36.0779	95.3648	14.6293
		0.254981													89.6553			110.347			0.59			0.2941	0.33															113.264	84.2135			120.438	136.901	131.384	289.567	229.64
		0.140471													153.451			37.3779			1.48			0.2883	0.5188															95.8386	101.056			159.374	155.899	240.011	141.135	120.877
		0.229845													88.5842			149.257			1.53			0.4635	0.4813															133.489	114.837			21.4734	57.4941	16.3316	49.1136	72.4924
		0.21309													98.3609			151.943			1.06			0.2359	0.2674															103.825	93.5706			20.323	90.0473	25.0444	22.9328	58.7034
																					1.57			0.3507	0.4102																			34.2107	76.8561	14.0297	48.5848	73.0697
	(-) L	0.30539												(-) L	120.073		(-) L	317.584
		0.216306													216.649			112.403		Sham (-) L	0.92		Sham (-) L	0.2279	0.404														Sham (-) L	43.4617	54.9219		Sham (-) L	501.342	60.685	205.582	288.018	224.54
		0.27453													258.932			169.528			0.45			0.0864	0.1468															41.9967	44.3229			401.002	268.426	176.894	374.538	233.648
		0.388739													197.582			240.168			0.52			0.186	0.2619															54.9663	78.9502			359.105	170.125	273.29	325.126	281.825
		0.308683													238.875			132.669			0.44			0.1323	0.1439															48.5416	58.7536			551.109	154.098	98.5029	182.738	150.843
		0.244406													128.105			316.643			0.73			0.0787	0.1824															44.4965	38.2789			1682.18	239.104	298.775	146.595	140.907
																					0.91			0.2105	0.2636															39.7628	41.4165			886.476	203.527	65.2954	232.052	228.609
																					0.49			0.108	0.138																			1475.21	156.182	344.796	229.97	169.817
																				Denervated Con	1.07		Denervated Con	0.2793	0.3354														Denervated Con	106.792	76.5577		Denervated Con	18.8465	144.981	9.96214	138.492	134.589
																					1.23			0.3151	0.3973															113.264	105.267			297.345	98.6843	117.115	56.0155	95.9524
																					1.85			0.397	0.5692															76.2797	97.1694			242.266	131.903	159.279	140.352	289.182
																					1.59			0.2709	0.232															77.8689	87.1174			124.766	97.8716	52.8938	66.0541	104.145
																					1.1			0.1995	0.3908															128.886	81.4969			37.9328	84.0726	36.0539	73.2273	61.8771
																					0.84			0.2299	0.2857															103.825	74.306			43.7922	132.632	45.5714	79.231	128.094
																					1.18			0.2764	0.3495																			13.5926	45.059	16.9865	69.4438	18.4151
																				Denervated (-) L	0.89		Denervated (-) L	0.2848	0.3996														Denervated (-) L	84.9479	39.4751		Denervated (-) L	23.1148	87.3879	71.7262	22.098	153.088
																					1.19			0.3182	0.3102															69.2168	53.7533			32.6404	146.198	105.149	145.833	245.188
																					0.75			0.2151	0.14															101.019	50.5281			39.9912	84.8094	310.176	54.9464	28.0148
																					1.22			0.2996	0.2635															95.8386	57.4183			175.153	151.972	90.5704	54.0914	151.779
																					0.72			0.3845	0.0991															98.3607	52.6334			98.8412	128.451	103.865	48.2342	120.562
																					0.79			0.1239	0.1357															81.2545	46.7853			113.651	132.152	146.713	252.913	79.8956
																					0.75			0.1363	0.1835																			160.651	77.2758	112.117	212.069	104.587
[truncated: 4 more columns]

## Sheet: figure 7
	Figure 7a	sWAT NE			Figure 7b											Figure 7b	TH WESTERN		Figure 7c	Relative Adrb3 mRNA		Figure 7d	FAT Mass (g)		Figure 7e	sWAT weight (g)		Figure 7f											Figure 7g	Cell size (%)			Figure 7h	mRNA expression of browning markers
		sWAT NE (ng/mg protein)															TH arbitrary units			Relative Adrb3 mRNA			FAT Mass (g)			sWAT weight (g)														sWAT cell size				Ucp1	Pgc1α	Cidea	Dio2	Prdm16
	(-) HM4Di Con	0.226962														(-) HM4Di Con	59.3331		(-) HM4Di Con	128.042		(-) HM4Di-CL316	1.05		(-) HM4Di-CL316	0.1604													(-) HM4Di-CL316	77.373			(-) HM4Di-CL316	58.8082	61.2974	122.31	49.0394	245.011
		0.14187															104.853			59.9169			0.66			0.2017														66.8817				85.0446	66.84	38.7582	117.507	64.6033
		0.124193															107.231			67.3755			0.92			0.1505														82.7837				112.937	82.8714	107.683	71.4672	85.9574
		0.256597															124.43			186.335			0.64			0.2337														59.1903				68.3315	190.543	127.023	52.5027	64.0622
		0.129189															76.6947			82.9581			0.75			0.2073														149.849				96.5616	62.1944	39.8414	66.0325	82.3993
		0.204794															127.458			75.3724			0.81			0.1968														179.365				198.061	164.111	138.08	224.679	85.576
																							0.63																	84.5576				80.2564	72.1424	126.303	118.772	72.3913
	(-) HM4Di (-) L	0.327562														(-) HM4Di (-) L	147.264		(-) HM4Di (-) L	293.766
		0.208524															247.998			184.657		(+) HM4Di-CL316	1.39		(+) HM4Di-CL316	0.4703													(+) HM4Di-CL316	144.367			(+) HM4Di-CL316	7.47508	46.0802	72.0451	42.1617	20.8406
		0.244033															258.81			422.771			0.95			0.2071														184.97				0.284794	64.1189	5.6325	41.6792	26.1966
		0.462816															155.302			242.705			0.81			0.3667														99.4796				12.1597	48.4492	42.9803	27.078	19.0832
		0.241747															562.011			104.239			1.24			0.2508														120.797				1.10898	75.4136	6.24095	18.3442	51.9814
		0.404149															204.612			286.476			0.81			0.3251														190.937				0.229636	38.8608	4.93657	5.7226	53.89
																							0.92			0.2159														171.566				1.78727	71.4254	17.8813	23.8923	64.3658
	(+) HM4Di Con	0.195988														(+) HM4Di Con	57.8295		(+) HM4Di Con	70.4813			0.98			0.2164																		6.95192	48.9303	30.1834	65.9631	53.4349
		0.353812															84.3284			329.901
		0.131766															98.2854			144.626		(+) HM4Di+CL316	0.3		(+) HM4Di+CL316	0.1066													(+) HM4Di+CL316	42.7367			(+) HM4Di+CL316	396.759	77.7473	88.2184	80.7941	87.206
		0.17032															116.678			159.918			0.59			0.2														57.4663				937.957	136.717	374.672	96.6482	212.582
		0.2179															64.3592			74.4125			0.23			0.1254														72.1833				638.084	226.57	371.003	253.718	109.535
		0.130215															81.2087			66.4476			0.21			0.1236														63.9896				505.122	156.461	132.095	386.374	74.2991
																				120.059			0.1			0.1025														49.7398				480.814	74.6633	459.792	119.944	76.0241
																							0.35			0.09														46.7908				799.481	105.898	160.5	44.0263	71.6937
	(+) HM4Di (-) L	0.207929														(+) HM4Di (-) L	41.1932		(+) HM4Di (-) L	137.347			0.28			0.0866																		1105.51	61.2473	126.278	88.2379	171.684
		0.238699															154.196			210.542
		0.173171															102.145			169.626
		0.19467															193.486			148.545
		0.137866															64.8343			169.712
		0.178085															105.846			109.95
																				109.173
[truncated: 4 more columns]

## Sheet: Supplementary Figure 1
	Supplementary Figure 1a	eWAT weight (g)		Supplementary Figure 1b					Supplementary Figure 1c	eWAT cell size (%)		Supplementary Figure 1d	mRNA expression of browning markers						Supplementary Figure 1e							Supplementary Figure 1f					Supplementary Figure 1f	UCP1 WESTERN	arbitrary units
													Ucp1	Pgc1α	Cidea	Dio2	Prdm16															ucp1 arbitrary units
	Con	0.519							Con	98.9052		Con	102.254	76.2989	94.7459	57.5102	88.5827														Con	55.1922
		0.4811								116.106			85.0223	95.3897	78.1444	33.2647	65.6264															87.0719
		0.4392								83.4513			148.643	92.5312	101.846	135.268	64.1261															102.857
		0.6519								111.268			106.447	117.989	121.311	86.3356	170.23															75.3075
		0.6135								106.818			81.6114	142.556	118.664	174.938	142.323															52.0877
		0.4621								83.4513			76.0229	75.2354	85.2888	112.684	69.1112															95.4456
																																84.2767
	(-) L	0.453							(-) L	58.0531		(-) L	427.431	229.877	261.319	144.27	489.354															161.124
		0.328								49.4526			103.037	167.682	193.615	156.669	243.093															218.272
		0.4352								56.8179			737.991	342.67	240.098	309.119	224.793															68.3651
		0.3233								47.6865			386.494	634.09	123.107	161.376	405.922
		0.339								72.1741			322.316	312.677	212.939	327.544	991.763
		0.3691								54.4988			281.292	236.457	197.087	199.805	258.71
																															(-) L	386.937
																																260.022
																																396.039
																																776.059
																																608.665
																																821.828
																																328.31
																																319.291
																																406.284
																																388.581

## Sheet: Supplementary Figure 2
		Supplementary Figure 2a	Food intake (g)						Supplementary Figure 2b	Body weight (g)					Supplementary Figure 2c	Fat mass (g)					Supplementary Figure 2d	Lean mass (g)					Supplementary Figure 2e	Adipose tissue weight(g)			Supplementary Figure 2f											Supplementary Figure 2g	mRNA expression of browning markers						Supplementary Figure 2h
		(-) L days	0	1	2	3			(-) L days	0	1	2	3		(-) L days	0	1	2	3		(-) L days	0	1	2	3		(-) L days	sWAT	eWAT													(-) L days	Ucp1	Pgc1α	Cidea	Dio2	Prdm16
		Con	3.3	2.4	2.9	2.7			Con	29.78	29.78	29.76	29		Con	3.14	3.29	3.21	3.32		Con	23.59	24.33	24.1	23.49		0	0.641	0.7696													0	186.657	123.379	120.545	70.3081	147.788
			3.1	2.5	3.2	3.1				27.28	26.83	26.59	25.92			3.57	3.42	3.61	3.25			22.16	22.84	22.6	21.89			0.5244	0.5409														88.2129	94.9326	98.3518	66.0756	43.9512
			3.3	3.1	2.4	2.5				28.72	28	27.8	27.94			3.08	2.64	2.94	2.92			24.79	24.87	24.36	23.98			0.4194	0.4737														82.024	37.2449	15.7329	39.5131	33.0942
			2.5	3.5	3.2	2.3				30.86	29.9	29.4	30.08			2.68	2.7	2.59	2.68			25.4	25.76	25.59	25.21			0.4724	0.5765														56.1243	71.4624	96.881	91.339	126.444
			2.9	3.1	2.9	2.5				28.4	27.52	27.22	27.43			3.07	3.18	3.27	3.14			23.56	23.34	23.14	23.05			0.4208	0.5255														132.342	112.839	180.802	197.341	138.67
			2.6	2.7	3.2	3.4				28.3	27.8	27.2	27.94			3.29	3.36	3.37	3.54			23.82	24.11	24.02	23.59			0.5075	0.6399														54.6393	160.142	87.6871	135.423	110.052
		(-) L	3.1	2.2	3.2	1.7			(-) L	28.15	27.1	26.11	25.62		(-) L	3.36	3.19	3	2.85		(-) L	22.07	22.29	22.12	21		1	0.3764	0.461													1	721.807	121.734	44.6446	262.287	94.6781
			3.3	2.4	2.3	1.9				28.21	26.75	25.62	25.09			2.87	2.21	1.95	1.76			24.01	23.2	22.37	21.91			0.4314	0.5354														661.811	113.639	215.845	242.914	202.989
			2.7	2.5	1.9	2.5				26.93	25.54	24.76	24.31			3.08	2.96	2.56	1.84			22.58	22.38	21.99	21.5			0.4069	0.5213														702.534	87.312	182.786	654.013	108.952
			3	1.7	1.5	2				29.86	28.12	27.61	27.02			3.01	2.61	2.22	2.18			24.68	24.31	23.66	23.5			0.4352	0.4908														603.265	290.18	351.015	560.845	208.57
			3.1	2.7	2.5	2.8				28.61	27.65	26.69	26.11			3.12	3.03	2.97	2.24			24.44	24.02	22.95	22.67			0.4824	0.4943														360.81	113.904	70.5314	279.316	197.133
			2.7	2.2	2	1.9				27.77	27.04	26.27	25.35			3.19	2.92	2.5	2.03			23.56	23.43	23.02	22.5			0.3892	0.5579														468.605	249.357	279.612	276.65	246.965
																											2	0.3514	0.5602													2	626.973	99.2578	513.448	494.851	107.893
																												0.4076	0.5055														827.126	139.117	759.51	541.884	185.431
																												0.519	0.5395														1171.08	92.3942	201.989	913.842	236.971
																												0.358	0.4239														519.879	355.894	656.698	356.584	319.773
																												0.3803	0.5428														516.392	155.531	302.816	251.664	270.312
																												0.4904	0.5743														704.731	330.879	468.237	1151.57	102.524
																											3	0.509	0.5872													3	1024.9	291.471	406.499	559.267	162.611
																												0.3203	0.4474														564.297	226.043	111.319	1082.32	207.807
																												0.4184	0.5185														795.407	155.287	143.993	102.207	239.871
																												0.3081	0.3842														760.184	146.504	397.632	1121.82	677.668
																												0.3216	0.4043														584.083	220.255	103.617	263.86	200.026
																												0.2863	0.4628														1154.33	113.879	427.742	442.122	258.785

## Sheet: Supplementary Figure 3
	Supplementary Figure 3a									Supplementary Figure 3a	Positive c-Fos cells				Supplementary Figure 3b						Supplementary Figure 3b	c-Fos/mCherry co-localized cell numbers		Supplementary Figure 3c	eWAT weight (g)		Supplementary Figure 3d						Supplementary Figure 3e	Relative cell size (%)
											CeA	BLA	Total									Cell numbers			eWAT weight (g)									Relative cell size (%)
										Con	21	34	55								PKC δ - hM4Di	20		PKC δ - hM4Di Con	0.662								PKC δ - hM4Di Con	118.1
											19	37	56									18			0.866									142.964
											22	37	59									25			0.4864									67.9077
											25	42	67									15			0.7282									97.0109
											18	44	62									17			0.7684									73.4137
											24	51	75												0.6416									100.604
										(-) L	53	98	151								PKC δ + hM4Di	2		PKC δ - hM4Di (-) L	0.5477								PKC δ - hM4Di (-) L	57.7938
											49	69	118									3			0.4323									56.5897
											41	110	151									2			0.4999									108.652
											48	74	122									4			0.4373									55.4348
											29	89	118									1			0.3672									52.2367
											54	82	136												0.5587									71.4818
																								PKC δ + hM4Di Con	0.9238								PKC δ + hM4Di Con	104.473
																									1.0637									93.6657
																									0.9112									100.604
																									0.3263									150.906
																									0.4539									87.6228
																									0.7977									55.4348
																									0.6954
																								PKC δ + hM4Di (-) L	0.5863								PKC δ + hM4Di (-) L	77.6088
																									0.4396									113.179
																									1.2086									113.179
																									0.7164									108.652
																									0.7127									93.6657
																									0.7211									90.5435
																									0.731

[truncated: 17 more sheets: Supplementary Figure 4, Supplementary Figure 5, Supplementary Figure 6, Supplementary Figure 7, Supplementary Figure 8, Supplementary Figure 9, Supplementary Figure 10, Supplementary Figure 11, Supplementary Figure 12, Supplementary Figure 13, Supplementary Figure 14, Supplementary Figure 15, Supplementary Figure 16, Supplementary Figure 17, Supplementary Figure 18, Supplementary Figure 19, Sheet3]
